# Supplementary material for: Identification of Efflux Pump Mutations in Pseudomonas aeruginosa from Clinical Samples
Source: Antibiotics (Basel). 2023 Mar 1;12(3):486. doi: 10.3390/antibiotics12030486 (PMC10044530; doi:10.3390/antibiotics12030486)
Supplement: Supplementary file 1 [file antibiotics-12-00486-s001.zip]

Archive with 1 entries (1 files):
- antibiotics-2199385-supplementary.pdf
